# Supplementary material for: ﻿A new species of Atriplex (Amaranthaceae) from the Indian subcontinent
Source: PhytoKeys. 2023 Jul 27;229:167–83. doi: 10.3897/phytokeys.229.105162 (PMC10401405; doi:10.3897/phytokeys.229.105162)
Supplement: XML Treatment for Atriplex pseudotatarica [file phytokeys.229.105162-treatment1.xml]

<!DOCTYPE tp:taxon-treatment
  PUBLIC "-//TaxonX//DTD Taxonomic Treatment Publishing DTD v0 20100105//EN" "tax-treatment-NSO.dtd">
<tp:taxon-treatment xmlns:tp="http://www.plazi.org/taxpub"><tp:treatment-meta><kwd-group><label>Taxon classification</label><kwd>
              <named-content content-type="kingdom">Plantae</named-content>
            </kwd><kwd>
              <named-content content-type="order">Caryophyllales</named-content>
            </kwd><kwd>
              <named-content content-type="family">Amaranthaceae</named-content>
            </kwd></kwd-group><mixed-citation publication-type="journal"><person-group><name><surname>Sukhorukov</surname><given-names>Alexander P.</given-names></name><name><surname>Singh</surname><given-names>Nidhan</given-names></name><name><surname>Kushunina</surname><given-names>Maria</given-names></name><name><surname>Zaika</surname><given-names>Maxim A.</given-names></name><name><surname>Sennikov</surname><given-names>Alexander N.</given-names></name></person-group><article-title>﻿A new species of <italic><tp:taxon-name><tp:taxon-name-part taxon-name-part-type="genus" reg="Atriplex">Atriplex</tp:taxon-name-part></tp:taxon-name></italic> (<tp:taxon-name><tp:taxon-name-part taxon-name-part-type="family">Amaranthaceae</tp:taxon-name-part></tp:taxon-name>) from the Indian subcontinent</article-title><source>PhytoKeys</source><day>27</day><month>07</month><year>2023</year><volume>229</volume><fpage>167</fpage><lpage>183</lpage><pub-id pub-id-type="doi">10.3897/phytokeys.229.105162</pub-id></mixed-citation></tp:treatment-meta><tp:nomenclature><label>﻿</label><tp:taxon-name>
            <object-id xmlns:xlink="http://www.w3.org/1999/xlink" content-type="arpha" xlink:type="simple">E1C11095-9CB0-5522-8F56-B9FD1D97F44B</object-id>
            <tp:taxon-name-part taxon-name-part-type="genus" reg="Atriplex">Atriplex</tp:taxon-name-part>
            <tp:taxon-name-part taxon-name-part-type="species" reg="pseudotatarica">pseudotatarica</tp:taxon-name-part>
            <object-id xmlns:xlink="http://www.w3.org/1999/xlink" content-type="ipni" xlink:type="simple">urn:lsid:ipni.org:names:77324170-1</object-id>
          </tp:taxon-name><tp:taxon-authority>Sukhor. &amp; Nidhan Singh</tp:taxon-authority><tp:taxon-status xmlns:xlink="http://www.w3.org/1999/xlink" xlink:type="simple">sp. nov.</tp:taxon-status><xref ref-type="fig" rid="F1">Fig. 1</xref><tp:nomenclature-citation-list><tp:nomenclature-citation><tp:taxon-name>
                <tp:taxon-name-part taxon-name-part-type="genus" reg="Atriplex"/>
                <tp:taxon-name-part taxon-name-part-type="species" reg="crassifolia"/>
              </tp:taxon-name><comment>– <tp:taxon-name><tp:taxon-name-part taxon-name-part-type="genus" reg="Atriplex">Atriplex</tp:taxon-name-part><tp:taxon-name-part taxon-name-part-type="species" reg="crassifolia">crassifolia</tp:taxon-name-part></tp:taxon-name> auct. non C.A.Mey. </comment></tp:nomenclature-citation><tp:nomenclature-citation><tp:taxon-name>
                <tp:taxon-name-part taxon-name-part-type="genus" reg="Atriplex"/>
                <tp:taxon-name-part taxon-name-part-type="species" reg="leucoclada"/>
              </tp:taxon-name><comment>– <tp:taxon-name><tp:taxon-name-part taxon-name-part-type="genus" reg="Atriplex">Atriplex</tp:taxon-name-part><tp:taxon-name-part taxon-name-part-type="species" reg="leucoclada">leucoclada</tp:taxon-name-part></tp:taxon-name> auct. non Boiss. </comment></tp:nomenclature-citation><tp:nomenclature-citation><tp:taxon-name>
                <tp:taxon-name-part taxon-name-part-type="genus" reg="Atriplex"/>
              </tp:taxon-name><comment>– <tp:taxon-name><tp:taxon-name-part taxon-name-part-type="genus" reg="Atriplex">Atriplex</tp:taxon-name-part></tp:taxon-name> spp. div. in herb. DD and K. </comment></tp:nomenclature-citation></tp:nomenclature-citation-list></tp:nomenclature><tp:treatment-sec sec-type="material" id="SECID0ENYAE"><title>Type.</title><p>India. Haryana, surroundings of Panipat town, near Asan Kalan village, <named-content xmlns:xlink="http://www.w3.org/1999/xlink" content-type="dwc:verbatimCoordinates" xlink:type="simple"><named-content content-type="geo-json" specific-use="{&#34;type&#34;:&#34;Point&#34;,&#34;coordinates&#34;:[76.524693,29.252143]}" id="NCID0EWYAE" xlink:type="simple">29°15.1286'N, 76°31.4816'E</named-content></named-content>, 15 Nov 2022 [in flowering and early fruiting stages], <italic>N. Singh &amp; A. Sukhorukov 9</italic> (Holotype: CAL, isotype: BSD).</p></tp:treatment-sec><tp:treatment-sec sec-type="description" id="SECID0EEZAE"><title>Description.</title><p>Monoecious subshrub up to 1.5 m high, branched in upper half; leaves alternate, shortly petiolate; petioles up to 1.0 cm long; blades greyish-silvery on both sides, 1.0–4.0 × 0.5–1.0 cm (much smaller towards inflorescence), oblong or narrowly oblong, entire or shallowly sinuate, with Kranz-anatomy; inflorescences branched, up to 15 cm long, with pseudopposite bracts or with a few small leaves forming pseudowhorls (after fruiting turning into small alternate leaves in younger shoots), aphyllous in other parts; glomerules condensed or slightly interrupted, of both male and female flowers, the latter are also located at the axils of uppermost leaves below the main inflorescence; male flowers stipitate at base, with 5 free perianth segments, anthers 0.25 mm long; bract-like cover of female flowers (Fig. <xref ref-type="fig" rid="F2">2A, B</xref>) rhombic, entire or scarcely dentate, with or without lateral angles, smooth at the back or rarely with 1–2 very short outgrowths, valves connate to the halfway, sometimes to one third of their length, with indistinct veins, heteromorphic in some other characters: (1) bract-like cover of female flowers located in leaf axils ± indurated in lower half and inflated at fruiting, 4.5–5.5 mm long, rhombic, and (2) bract-like cover of female flowers located in the main inflorescence slightly indurated and not inflated at fruiting, 2.0–4.0 mm long, trilobate and rhombic; seeds heterospermic (Fig. <xref ref-type="fig" rid="F2">2C, D</xref>): seeds developing in fruits located below the main inflorescence black, slightly elongated (1.1–1.3 × 1.4–1.6 mm), ripening earlier (in November; obs. in Haryana State, India) compared with those of the fruits located in the main inflorescence; seeds in fruits located in the main inflorescence black (similar to those developing below the main inflorescence) or yellowish-brown, 0.8–1.0 mm in diameter, ripening in late November–December.</p><fig id="F1" position="float" orientation="portrait"><object-id xmlns:xlink="http://www.w3.org/1999/xlink" content-type="doi" xlink:type="simple">10.3897/phytokeys.229.105162.figure1</object-id><object-id xmlns:xlink="http://www.w3.org/1999/xlink" content-type="arpha" xlink:type="simple">9B7F7205-046A-5B1A-8578-F013EB7AD34D</object-id><label>Figure 1.</label><caption><p><italic><tp:taxon-name><tp:taxon-name-part taxon-name-part-type="genus" reg="Atriplex">Atriplex</tp:taxon-name-part><tp:taxon-name-part taxon-name-part-type="species" reg="pseudotatarica">pseudotatarica</tp:taxon-name-part></tp:taxon-name></italic>. <bold>A</bold> an overview of the plant <bold>B</bold> a twig with the inflorescence <bold>C</bold> a vegetative shoot <bold>D</bold> a shoot at fruiting. Origin of the material <bold>A</bold> Haryana, near Asan Khurd village, Nov 2022 <bold>B</bold> Haryana, near Asan Kalan village, Nov 2022 <bold>C</bold> Haryana, near Asan Kalan village, Aug 2022 <bold>D</bold> Haryana, near Panipat town, Oct 2014. Photographer: <bold>A, B</bold> A. Sukhorukov, <bold>C, D</bold> N. Singh.</p></caption><graphic xmlns:xlink="http://www.w3.org/1999/xlink" xlink:href="phytokeys-229-167_article-105162__-g001.jpg" position="float" orientation="portrait" xlink:type="simple" id="oo_884978.jpg"><uri content-type="original_file" xlink:type="simple">https://binary.pensoft.net/fig/884978</uri></graphic></fig><fig id="F2" position="float" orientation="portrait"><object-id xmlns:xlink="http://www.w3.org/1999/xlink" content-type="doi" xlink:type="simple">10.3897/phytokeys.229.105162.figure2</object-id><object-id xmlns:xlink="http://www.w3.org/1999/xlink" content-type="arpha" xlink:type="simple">5DDB4480-73F8-5504-8651-637E44EAD3E3</object-id><label>Figure 2.</label><caption><p>Bract-like cover (<bold>A, B</bold>) and seeds (<bold>C, D</bold>) of <italic><tp:taxon-name><tp:taxon-name-part taxon-name-part-type="genus" reg="Atriplex">A.</tp:taxon-name-part><tp:taxon-name-part taxon-name-part-type="species" reg="pseudotatarica">pseudotatarica</tp:taxon-name-part></tp:taxon-name></italic><bold>A</bold> cover of a female flower located below the main inflorescence <bold>B</bold> cover of a female flower located in the main inflorescence <bold>C</bold> black seed <bold>D</bold> yellowish-brown seed. Scale bars: 1 mm.</p></caption><graphic xmlns:xlink="http://www.w3.org/1999/xlink" xlink:href="phytokeys-229-167_article-105162__-g002.jpg" position="float" orientation="portrait" xlink:type="simple" id="oo_884979.jpg"><uri content-type="original_file" xlink:type="simple">https://binary.pensoft.net/fig/884979</uri></graphic></fig></tp:treatment-sec><tp:treatment-sec sec-type="phenology" id="SECID0EI3AE"><title>Phenology.</title><p>Flowering: July–November; fruiting: November–December.</p></tp:treatment-sec><tp:treatment-sec sec-type="habitat" id="SECID0EN3AE"><title>Habitat.</title><p>Saline soils, sands, wasteland, roadsides, 0–2200 m a.s.l. In the natural landscapes in Haryana, <italic><tp:taxon-name><tp:taxon-name-part taxon-name-part-type="genus" reg="Atriplex">Atriplex</tp:taxon-name-part><tp:taxon-name-part taxon-name-part-type="species" reg="pseudotatarica">pseudotatarica</tp:taxon-name-part></tp:taxon-name></italic> was observed together with <italic><tp:taxon-name><tp:taxon-name-part taxon-name-part-type="genus" reg="Bassia">Bassia</tp:taxon-name-part><tp:taxon-name-part taxon-name-part-type="species" reg="indica">indica</tp:taxon-name-part></tp:taxon-name></italic> (Wight) A.J.Scott, <italic><tp:taxon-name><tp:taxon-name-part taxon-name-part-type="genus" reg="Suaeda">Suaeda</tp:taxon-name-part><tp:taxon-name-part taxon-name-part-type="species" reg="fruticosa">fruticosa</tp:taxon-name-part></tp:taxon-name></italic> Forssk. (all – <tp:taxon-name><tp:taxon-name-part taxon-name-part-type="family">Amaranthaceae</tp:taxon-name-part></tp:taxon-name>), and some grasses.</p></tp:treatment-sec><tp:treatment-sec sec-type="etymology" id="SECID0E64AE"><title>Etymology.</title><p>The specific epithet is chosen due to the resemblance of the new species to <italic><tp:taxon-name><tp:taxon-name-part taxon-name-part-type="genus" reg="Atriplex">A.</tp:taxon-name-part><tp:taxon-name-part taxon-name-part-type="species" reg="tatarica">tatarica</tp:taxon-name-part></tp:taxon-name></italic> L., which also has long aphyllous inflorescences.</p></tp:treatment-sec><tp:treatment-sec sec-type="conservation status" id="SECID0EQ5AE"><title>Conservation status.</title><p>Although there is currently a limited number of collected specimens of <italic><tp:taxon-name><tp:taxon-name-part taxon-name-part-type="genus" reg="Atriplex">Atriplex</tp:taxon-name-part><tp:taxon-name-part taxon-name-part-type="species" reg="pseudotatarica">pseudotatarica</tp:taxon-name-part></tp:taxon-name></italic>, this species is clearly more overlooked than rare. Given that it is often found in disturbed habitats, produces a large number of seeds and is naturally adapted to saline substrates, we propose that the species should be assigned to the IUCN Red List category “Least Concern” (<xref ref-type="bibr" rid="B22">IUCN Standards and Petitions Committee 2022</xref>).</p></tp:treatment-sec><tp:treatment-sec sec-type="distribution" id="SECID0EF6AE"><title>Distribution</title><p><bold>(Fig. <xref ref-type="fig" rid="F3">3</xref>).</bold> India, Pakistan and SE Afghanistan.</p><fig id="F3" position="float" orientation="portrait"><object-id xmlns:xlink="http://www.w3.org/1999/xlink" content-type="doi" xlink:type="simple">10.3897/phytokeys.229.105162.figure3</object-id><object-id xmlns:xlink="http://www.w3.org/1999/xlink" content-type="arpha" xlink:type="simple">E13E9E0B-D3E0-5199-B9CE-AE4D1C5D6595</object-id><label>Figure 3.</label><caption><p>Records of <italic><tp:taxon-name><tp:taxon-name-part taxon-name-part-type="genus" reg="Atriplex">A.</tp:taxon-name-part><tp:taxon-name-part taxon-name-part-type="species" reg="pseudotatarica">pseudotatarica</tp:taxon-name-part></tp:taxon-name></italic>.</p></caption><graphic xmlns:xlink="http://www.w3.org/1999/xlink" xlink:href="phytokeys-229-167_article-105162__-g003.jpg" position="float" orientation="portrait" xlink:type="simple" id="oo_884980.jpg"><uri content-type="original_file" xlink:type="simple">https://binary.pensoft.net/fig/884980</uri></graphic></fig></tp:treatment-sec><tp:treatment-sec sec-type="material" id="SECID0ELAAG"><title>Specimens examined.</title><p>Afghanistan. [Laghman province] Alingar valley, 6000 ft, 1 Sep 1956, <italic>W. Thesiger 1693</italic> (BM).</p><p>India. Delhi, 23 Oct 1874, <italic>anonymous 23395</italic> (K); [Himachal Pradesh] Kimawar [Kinnaur], 1884, <italic>J.R. Drummond 535</italic> (DD-29978); [Haryana], Karnal, 1885, <italic>J.R. Drummond 26479</italic> (K); Haryana, surroundings of Panipat town, nr Asan Khurd village, <named-content xmlns:xlink="http://www.w3.org/1999/xlink" content-type="dwc:verbatimCoordinates" xlink:type="simple"><named-content content-type="geo-json" specific-use="{&#34;type&#34;:&#34;Point&#34;,&#34;coordinates&#34;:[76.531298,29.302640]}" id="NCID0E5AAG" xlink:type="simple">29°18.1584'N, 76°31.8779'E</named-content></named-content>, 15 Nov 2022, <italic>N. Singh &amp; A. Sukhorukov 7</italic> (CAL, BSD).</p><p>Pakistan. Lahore, 1846, <italic>T.T. Thomson s.n</italic>. (K); [Punjab] Rawalpindi, 1872, <italic>J.E.T. Aitchinson 224</italic> (K); [Gilgit-Baltistan prov.] Skardu, 7000–8000 ft, 15 Jul [18]92 [early flowering], <italic>without collector’s name 12060</italic> (DD!); [Khyber Pakhtunkhwa prov., Swat Distr.] Shohdara, 11 Nov 1935 [in fruiting stage], <italic>R.R. Stewart 15362</italic> (DD-77925); Lahore, common in weedy places, 17 Oct 1938 [in flowering stage], <italic>Parker s3436</italic> (DD-81928, DD-81929, K); [Punjab province], nr Attock, 15 Nov 1956, <italic>R.R. Stewart 27830</italic> (K).</p></tp:treatment-sec><tp:treatment-sec sec-type="notes" id="SECID0E1BAG"><title>Notes.</title><p>All examined herbarium specimens of <italic><tp:taxon-name><tp:taxon-name-part taxon-name-part-type="genus" reg="Atriplex">A.</tp:taxon-name-part><tp:taxon-name-part taxon-name-part-type="species" reg="pseudotatarica">pseudotatarica</tp:taxon-name-part></tp:taxon-name></italic> are represented by upper twigs of the plants. They were mostly incorrectly identified as <italic><tp:taxon-name><tp:taxon-name-part taxon-name-part-type="genus" reg="Atriplex">A.</tp:taxon-name-part><tp:taxon-name-part taxon-name-part-type="species" reg="crassifolia">crassifolia</tp:taxon-name-part></tp:taxon-name></italic>, or rarely left without identification, as <italic><tp:taxon-name><tp:taxon-name-part taxon-name-part-type="genus" reg="Atriplex">Atriplex</tp:taxon-name-part></tp:taxon-name></italic> sp. To date, the name <italic><tp:taxon-name><tp:taxon-name-part taxon-name-part-type="genus" reg="Atriplex">A.</tp:taxon-name-part><tp:taxon-name-part taxon-name-part-type="species" reg="crassifolia">crassifolia</tp:taxon-name-part></tp:taxon-name></italic> may be found misapplied to some other species attributable to different groups of the genus. <italic><tp:taxon-name><tp:taxon-name-part taxon-name-part-type="genus" reg="Atriplex">Atriplex</tp:taxon-name-part><tp:taxon-name-part taxon-name-part-type="species" reg="crassifolia">crassifolia</tp:taxon-name-part></tp:taxon-name></italic> is an annual C<sub>3</sub>-species belonging to <tp:taxon-name><tp:taxon-name-part taxon-name-part-type="genus" reg="Atriplex">A.</tp:taxon-name-part><tp:taxon-name-part taxon-name-part-type="infraspecific-rank">sect.</tp:taxon-name-part><tp:taxon-name-part taxon-name-part-type="section" reg="Teutliopsis">Teutliopsis</tp:taxon-name-part></tp:taxon-name> Dumort. (<xref ref-type="bibr" rid="B31">Moser 1934</xref>; <xref ref-type="bibr" rid="B21">Iljin 1936</xref>; <xref ref-type="bibr" rid="B47">Sukhorukov 2006</xref>; <xref ref-type="bibr" rid="B56">Žerdoner Čalasan et al. 2022</xref>) with a restricted distribution range in semideserts of Kazakhstan and South-West Siberia, Russia (<xref ref-type="bibr" rid="B21">Iljin 1936</xref>; <xref ref-type="bibr" rid="B47">Sukhorukov 2006</xref>), penetrating into western China (Sukhorukov in <xref ref-type="bibr" rid="B34">Nobis et al. 2016</xref>). All other records of <italic><tp:taxon-name><tp:taxon-name-part taxon-name-part-type="genus" reg="Atriplex">A.</tp:taxon-name-part><tp:taxon-name-part taxon-name-part-type="species" reg="crassifolia">crassifolia</tp:taxon-name-part></tp:taxon-name></italic> reported from Europe are erroneous (<xref ref-type="bibr" rid="B47">Sukhorukov 2006</xref>; <xref ref-type="bibr" rid="B49">Sukhorukov et al. 2019</xref>). <xref ref-type="bibr" rid="B1">Aellen (1939)</xref>, <xref ref-type="bibr" rid="B23">Ivanov (1989)</xref> and <xref ref-type="bibr" rid="B30">Medvedeva (1996)</xref> erroneously applied this name to <italic><tp:taxon-name><tp:taxon-name-part taxon-name-part-type="genus" reg="Atriplex">A.</tp:taxon-name-part><tp:taxon-name-part taxon-name-part-type="species" reg="patens">patens</tp:taxon-name-part></tp:taxon-name></italic> (Litv.) Iljin, another species from <tp:taxon-name><tp:taxon-name-part taxon-name-part-type="genus" reg="Atriplex">A.</tp:taxon-name-part><tp:taxon-name-part taxon-name-part-type="infraspecific-rank">sect.</tp:taxon-name-part><tp:taxon-name-part taxon-name-part-type="section" reg="Teutliopsis">Teutliopsis</tp:taxon-name-part></tp:taxon-name> (<xref ref-type="bibr" rid="B47">Sukhorukov 2006</xref>). The specimens from the Mediterranean area (GBIF Sekretariat 2022; re-identifications in BM!, K!, LE!) belong to <italic><tp:taxon-name><tp:taxon-name-part taxon-name-part-type="genus" reg="Atriplex">A.</tp:taxon-name-part><tp:taxon-name-part taxon-name-part-type="species" reg="tornabenei">tornabenei</tp:taxon-name-part></tp:taxon-name></italic> Tineo (C<sub>4</sub>-clade, <tp:taxon-name><tp:taxon-name-part taxon-name-part-type="genus" reg="Atriplex">A.</tp:taxon-name-part><tp:taxon-name-part taxon-name-part-type="infraspecific-rank">sect.</tp:taxon-name-part><tp:taxon-name-part taxon-name-part-type="section" reg="Obionopsis">Obionopsis</tp:taxon-name-part></tp:taxon-name> (Lange) Dumort.: <xref ref-type="bibr" rid="B50">Sukhorukov et al. 2022</xref>). The name <italic><tp:taxon-name><tp:taxon-name-part taxon-name-part-type="genus" reg="Atriplex">A.</tp:taxon-name-part><tp:taxon-name-part taxon-name-part-type="species" reg="crassifolia">crassifolia</tp:taxon-name-part></tp:taxon-name></italic> has also been widely used for the plants growing in lowlands of India and Pakistan (e.g., <xref ref-type="bibr" rid="B18">Hooker (1890)</xref>, <xref ref-type="bibr" rid="B6">Bamber (1916)</xref>), and it is still erroneously applied in recent floras, checklists and ecological studies (<xref ref-type="bibr" rid="B38">Puri et al. 1964</xref>; <xref ref-type="bibr" rid="B44">Shetty and Singh 1991</xref>; <xref ref-type="bibr" rid="B19">Hussain and Mirza 1993</xref>; <xref ref-type="bibr" rid="B24">Jain et al. 2000</xref>; <xref ref-type="bibr" rid="B27">Kumar 2001</xref>; <xref ref-type="bibr" rid="B36">Paul 2012</xref>; <xref ref-type="bibr" rid="B28">Kumar and Singh 2013</xref>; <xref ref-type="bibr" rid="B20">Ibrahim 2019</xref>). <xref ref-type="bibr" rid="B18">Hooker (1890)</xref> stated that <italic><tp:taxon-name><tp:taxon-name-part taxon-name-part-type="genus" reg="Atriplex">A.</tp:taxon-name-part><tp:taxon-name-part taxon-name-part-type="species" reg="crassifolia">crassifolia</tp:taxon-name-part></tp:taxon-name></italic> is present in both lowlands (“westwards of Jumna [Yamuna] River”) and high mountains. Nevertheless, all records of <italic><tp:taxon-name><tp:taxon-name-part taxon-name-part-type="genus" reg="Atriplex">A.</tp:taxon-name-part><tp:taxon-name-part taxon-name-part-type="species" reg="crassifolia">crassifolia</tp:taxon-name-part></tp:taxon-name></italic> from the Himalayas refer to C<sub>4</sub>-species from <tp:taxon-name><tp:taxon-name-part taxon-name-part-type="genus" reg="Atriplex">A.</tp:taxon-name-part><tp:taxon-name-part taxon-name-part-type="infraspecific-rank">sect.</tp:taxon-name-part><tp:taxon-name-part taxon-name-part-type="section" reg="Obione">Obione</tp:taxon-name-part></tp:taxon-name> (Gaertn.) Reichenb.: <italic><tp:taxon-name><tp:taxon-name-part taxon-name-part-type="genus" reg="Atriplex">A.</tp:taxon-name-part><tp:taxon-name-part taxon-name-part-type="species" reg="pamirica">pamirica</tp:taxon-name-part></tp:taxon-name></italic> Iljin and <italic><tp:taxon-name><tp:taxon-name-part taxon-name-part-type="genus" reg="Atriplex">A.</tp:taxon-name-part><tp:taxon-name-part taxon-name-part-type="species" reg="schugnanica">schugnanica</tp:taxon-name-part></tp:taxon-name></italic> Iljin [= <italic><tp:taxon-name><tp:taxon-name-part taxon-name-part-type="genus" reg="Atriplex">A.</tp:taxon-name-part><tp:taxon-name-part taxon-name-part-type="species" reg="pallida">pallida</tp:taxon-name-part></tp:taxon-name></italic> (Moq.) Sukhor. ≡ <italic><tp:taxon-name><tp:taxon-name-part taxon-name-part-type="genus" reg="Chenopodium">Chenopodium</tp:taxon-name-part><tp:taxon-name-part taxon-name-part-type="species" reg="pallidum">pallidum</tp:taxon-name-part></tp:taxon-name></italic> Moq., nom. rejic. prop.], and those from the lowlands and foothills belong to <italic><tp:taxon-name><tp:taxon-name-part taxon-name-part-type="genus" reg="Atriplex">A.</tp:taxon-name-part><tp:taxon-name-part taxon-name-part-type="species" reg="pseudotatarica">pseudotatarica</tp:taxon-name-part></tp:taxon-name></italic>.</p><p>Some of the plants growing in the lowlands of Pakistan also belong to <italic><tp:taxon-name><tp:taxon-name-part taxon-name-part-type="genus" reg="Atriplex">A.</tp:taxon-name-part><tp:taxon-name-part taxon-name-part-type="species" reg="pseudotatarica">pseudotatarica</tp:taxon-name-part></tp:taxon-name></italic>, of which some specimens were misidentified as <italic><tp:taxon-name><tp:taxon-name-part taxon-name-part-type="genus" reg="Atriplex">A.</tp:taxon-name-part><tp:taxon-name-part taxon-name-part-type="species" reg="leucoclada">leucoclada</tp:taxon-name-part></tp:taxon-name></italic> Boiss. <xref ref-type="bibr" rid="B17">Hedge (1997)</xref> noted that this species is highly polymorphic in the area covered in “Flora Iranica”, with the extreme forms having smooth, apically trilobate bract-like cover. Unfortunately, he did not indicate where such specimens were collected, but such characters are typical of <italic><tp:taxon-name><tp:taxon-name-part taxon-name-part-type="genus" reg="Atriplex">A.</tp:taxon-name-part><tp:taxon-name-part taxon-name-part-type="species" reg="pseudotatarica">pseudotatarica</tp:taxon-name-part></tp:taxon-name></italic>.</p></tp:treatment-sec><tp:treatment-sec sec-type="Phylogenetic relationships" id="SECID0ERNAG"><title>Phylogenetic relationships</title><p><bold>(Fig. <xref ref-type="fig" rid="F4">4</xref>).</bold> Based on the combined nrITS and nrETS analyses, <italic><tp:taxon-name><tp:taxon-name-part taxon-name-part-type="genus" reg="Atriplex">A.</tp:taxon-name-part><tp:taxon-name-part taxon-name-part-type="species" reg="pseudotatarica">pseudotatarica</tp:taxon-name-part></tp:taxon-name></italic> was found sister to <italic><tp:taxon-name><tp:taxon-name-part taxon-name-part-type="genus" reg="Atriplex">A.</tp:taxon-name-part><tp:taxon-name-part taxon-name-part-type="species" reg="schugnanica">schugnanica</tp:taxon-name-part></tp:taxon-name></italic>, and both form a subclade within the Eurasian clade, <tp:taxon-name><tp:taxon-name-part taxon-name-part-type="genus" reg="Atriplex">A.</tp:taxon-name-part><tp:taxon-name-part taxon-name-part-type="infraspecific-rank">sect.</tp:taxon-name-part><tp:taxon-name-part taxon-name-part-type="section" reg="Obionopsis">Obionopsis</tp:taxon-name-part></tp:taxon-name> (Lange) Dumort., which comprises ~ 15 C<sub>4</sub>-species predominantly distributed in Irano-Turanian floristic region (<xref ref-type="bibr" rid="B50">Sukhorukov et al. 2022</xref>; <xref ref-type="bibr" rid="B56">Žerdoner Čalasan et al. 2022</xref>). <italic><tp:taxon-name><tp:taxon-name-part taxon-name-part-type="genus" reg="Atriplex">Atriplex</tp:taxon-name-part><tp:taxon-name-part taxon-name-part-type="species" reg="pseudotatarica">pseudotatarica</tp:taxon-name-part></tp:taxon-name></italic> and <italic><tp:taxon-name><tp:taxon-name-part taxon-name-part-type="genus" reg="Atriplex">A.</tp:taxon-name-part><tp:taxon-name-part taxon-name-part-type="species" reg="schugnanica">schugnanica</tp:taxon-name-part></tp:taxon-name></italic> share some characters typical of the members of <tp:taxon-name><tp:taxon-name-part taxon-name-part-type="genus" reg="Atriplex">A.</tp:taxon-name-part><tp:taxon-name-part taxon-name-part-type="infraspecific-rank">sect.</tp:taxon-name-part><tp:taxon-name-part taxon-name-part-type="section" reg="Obionopsis">Obionopsis</tp:taxon-name-part></tp:taxon-name> (aphyllous inflorescences, sclerified bract-like cover with the valves connate up to the half of their length, presence of the female flowers in leaf axils and both female and male flowers in the inflorescence), but have several conspicuous morphological differences (Table <xref ref-type="table" rid="T3">3</xref>). Additionally, <italic><tp:taxon-name><tp:taxon-name-part taxon-name-part-type="genus" reg="Atriplex">A.</tp:taxon-name-part><tp:taxon-name-part taxon-name-part-type="species" reg="pseudotatarica">pseudotatarica</tp:taxon-name-part></tp:taxon-name></italic> is distributed in the lowlands and pre-Himalayan foothills, whereas <italic><tp:taxon-name><tp:taxon-name-part taxon-name-part-type="genus" reg="Atriplex">A.</tp:taxon-name-part><tp:taxon-name-part taxon-name-part-type="species" reg="schugnanica">schugnanica</tp:taxon-name-part></tp:taxon-name></italic> is a typical montane plant growing in the West Himalayas, Karakoram and Pamir at the altitudes of (2000) 2600–4800 m a.s.l. (<xref ref-type="bibr" rid="B21">Iljin 1936</xref>; <xref ref-type="bibr" rid="B49">Sukhorukov et al. 2019</xref>). In Table <xref ref-type="table" rid="T3">3</xref>, we also included other similarly looking C<sub>4</sub><italic><tp:taxon-name><tp:taxon-name-part taxon-name-part-type="genus" reg="Atriplex">Atriplex</tp:taxon-name-part></tp:taxon-name></italic> species; three of them (except <italic><tp:taxon-name><tp:taxon-name-part taxon-name-part-type="genus" reg="Atriplex">A.</tp:taxon-name-part><tp:taxon-name-part taxon-name-part-type="species" reg="tatarica">tatarica</tp:taxon-name-part></tp:taxon-name></italic>) are present in the lowlands of Pakistan, and only one (<italic><tp:taxon-name><tp:taxon-name-part taxon-name-part-type="genus" reg="Atriplex">A.</tp:taxon-name-part><tp:taxon-name-part taxon-name-part-type="species" reg="pseudotatarica">pseudotatarica</tp:taxon-name-part></tp:taxon-name></italic>) is reaching India. <italic><tp:taxon-name><tp:taxon-name-part taxon-name-part-type="genus" reg="Atriplex">Atriplex</tp:taxon-name-part><tp:taxon-name-part taxon-name-part-type="species" reg="tatarica">tatarica</tp:taxon-name-part></tp:taxon-name></italic>, widely distributed in many parts of the “Flora Iranica” area, as well as <italic><tp:taxon-name><tp:taxon-name-part taxon-name-part-type="genus" reg="Atriplex">A.</tp:taxon-name-part><tp:taxon-name-part taxon-name-part-type="species" reg="kalafganica">kalafganica</tp:taxon-name-part></tp:taxon-name></italic> Aellen (Aellen in <xref ref-type="bibr" rid="B37">Podlech 1975</xref>) are also added here because of their morphological resemblance with <italic><tp:taxon-name><tp:taxon-name-part taxon-name-part-type="genus" reg="Atriplex">A.</tp:taxon-name-part><tp:taxon-name-part taxon-name-part-type="species" reg="pseudotatarica">pseudotatarica</tp:taxon-name-part></tp:taxon-name></italic>.</p><fig id="F4" position="float" orientation="portrait"><object-id xmlns:xlink="http://www.w3.org/1999/xlink" content-type="doi" xlink:type="simple">10.3897/phytokeys.229.105162.figure4</object-id><object-id xmlns:xlink="http://www.w3.org/1999/xlink" content-type="arpha" xlink:type="simple">1B0E3B05-36E9-5956-8921-92327D0F8967</object-id><label>Figure 4.</label><caption><p>Maximum clade credibility tree from the BEAST analysis of the ITS+ETS <italic><tp:taxon-name><tp:taxon-name-part taxon-name-part-type="genus" reg="Atriplex">Atriplex</tp:taxon-name-part></tp:taxon-name></italic> dataset. Bayesian posterior probabilities are given above the branches, bootstrap percentages of the maximum likelihood analyses are given below the branches.</p></caption><graphic xmlns:xlink="http://www.w3.org/1999/xlink" xlink:href="phytokeys-229-167_article-105162__-g004.jpg" position="float" orientation="portrait" xlink:type="simple" id="oo_884981.jpg"><uri content-type="original_file" xlink:type="simple">https://binary.pensoft.net/fig/884981</uri></graphic></fig><table-wrap id="T3" position="float" orientation="portrait"><label>Table 3.</label><caption><p>The diagnostic features of <italic><tp:taxon-name><tp:taxon-name-part taxon-name-part-type="genus" reg="Atriplex">A.</tp:taxon-name-part><tp:taxon-name-part taxon-name-part-type="species" reg="pseudotatarica">pseudotatarica</tp:taxon-name-part></tp:taxon-name></italic> and similarly looking C<sub>4</sub><italic><tp:taxon-name><tp:taxon-name-part taxon-name-part-type="genus" reg="Atriplex">Atriplex</tp:taxon-name-part></tp:taxon-name></italic> species.</p></caption><table id="TID0EXOAI" rules="all"><tbody><tr><th rowspan="1" colspan="1">Species / Character</th><th rowspan="1" colspan="1">Life form</th><th rowspan="1" colspan="1">Leaves</th><th rowspan="1" colspan="1">Bract-like cover</th><th rowspan="1" colspan="1">Seeds</th></tr><tr><td rowspan="1" colspan="1">
                    <italic>
                      <tp:taxon-name><tp:taxon-name-part taxon-name-part-type="genus" reg="Atriplex">A.</tp:taxon-name-part><tp:taxon-name-part taxon-name-part-type="species" reg="kalafganica">kalafganica</tp:taxon-name-part></tp:taxon-name>
                    </italic>
                  </td><td rowspan="1" colspan="1">Annual</td><td rowspan="1" colspan="1">shortly petiolate, rhombic or ovate, entire or dentate; upper leaves do not form pseudowhorls</td><td rowspan="1" colspan="1">with small or prominent outgrowths or smooth</td><td rowspan="1" colspan="1">red and brown</td></tr><tr><td rowspan="1" colspan="1">
                    <italic>
                      <tp:taxon-name><tp:taxon-name-part taxon-name-part-type="genus" reg="Atriplex">A.</tp:taxon-name-part><tp:taxon-name-part taxon-name-part-type="species" reg="lasiantha">lasiantha</tp:taxon-name-part></tp:taxon-name>
                    </italic>
                  </td><td rowspan="1" colspan="1">Annual</td><td rowspan="1" colspan="1">petiolate, rhombic or ovate, entire or dentate; upper leaves do not form pseudowhorls</td><td rowspan="1" colspan="1">with outgrowths or smooth</td><td rowspan="1" colspan="1">red and brown</td></tr><tr><td rowspan="1" colspan="1">
                    <italic>
                      <tp:taxon-name><tp:taxon-name-part taxon-name-part-type="genus" reg="Atriplex">A.</tp:taxon-name-part><tp:taxon-name-part taxon-name-part-type="species" reg="leucoclada">leucoclada</tp:taxon-name-part></tp:taxon-name>
                    </italic>
                  </td><td rowspan="1" colspan="1">Subshrub</td><td rowspan="1" colspan="1">sessile (except lowermost leaves), triangular-deltoid, situate-dentate; upper leaves do not form pseudowhorls</td><td rowspan="1" colspan="1">with outgrowths</td><td rowspan="1" colspan="1">dark brown</td></tr><tr><td rowspan="1" colspan="1">
                    <italic>
                      <tp:taxon-name><tp:taxon-name-part taxon-name-part-type="genus" reg="Atriplex">A.</tp:taxon-name-part><tp:taxon-name-part taxon-name-part-type="species" reg="pseudotatarica">pseudotatarica</tp:taxon-name-part></tp:taxon-name>
                    </italic>
                  </td><td rowspan="1" colspan="1">Subshrub</td><td rowspan="1" colspan="1">shortly petiolate, oblong, (sub)entire; upper leaves pseudopposite or forming pseudowhorls at fruiting</td><td rowspan="1" colspan="1">smooth or with 1–2 small outgrowths</td><td rowspan="1" colspan="1">black and brown</td></tr><tr><td rowspan="1" colspan="1">
                    <italic>
                      <tp:taxon-name><tp:taxon-name-part taxon-name-part-type="genus" reg="Atriplex">A.</tp:taxon-name-part><tp:taxon-name-part taxon-name-part-type="species" reg="schugnanica">schugnanica</tp:taxon-name-part></tp:taxon-name>
                    </italic>
                  </td><td rowspan="1" colspan="1">Annual</td><td rowspan="1" colspan="1">petiolate, triangular or rhombic; upper leaves do not form pseudowhorls</td><td rowspan="1" colspan="1">smooth or with 1–2 small outgrowths</td><td rowspan="1" colspan="1">red and brown</td></tr><tr><td rowspan="1" colspan="1">
                    <italic>
                      <tp:taxon-name><tp:taxon-name-part taxon-name-part-type="genus" reg="Atriplex">A.</tp:taxon-name-part><tp:taxon-name-part taxon-name-part-type="species" reg="tatarica">tatarica</tp:taxon-name-part></tp:taxon-name>
                    </italic>
                  </td><td rowspan="1" colspan="1">Annual</td><td rowspan="1" colspan="1">petiolate, rhombic, triangular, rarely lanceolate, entire to erose-dentate or lobate; upper leaves do not form pseudowhorls</td><td rowspan="1" colspan="1">with small or prominent outgrowths or smooth</td><td rowspan="1" colspan="1">red and brown</td></tr></tbody></table></table-wrap><p>The most conspicuous characters of <italic><tp:taxon-name><tp:taxon-name-part taxon-name-part-type="genus" reg="Atriplex">A.</tp:taxon-name-part><tp:taxon-name-part taxon-name-part-type="species" reg="pseudotatarica">pseudotatarica</tp:taxon-name-part></tp:taxon-name></italic> are subshrubby life form, pseudopposite leaves or leaves in pseudowhorls below the inflorescence seen at fruiting, and presence of black seeds.</p></tp:treatment-sec><ref-list><ref id="B22"><mixed-citation xmlns:xlink="http://www.w3.org/1999/xlink" xlink:type="simple">IUCN Standards and Petitions Committee (<year>2022</year>) Guidelines for using the IUCN Red List categories and criteria. Version 15.1. Prepared by the Standards and Petitions Committee. <ext-link xlink:href="https://www.iucnredlist.org/documents/RedListGuidelines.pdf" ext-link-type="uri" xlink:type="simple">https://www.iucnredlist.org/documents/RedListGuidelines.pdf</ext-link> [accessed 15.04.2023]</mixed-citation></ref><ref id="B31"><mixed-citation xmlns:xlink="http://www.w3.org/1999/xlink" xlink:type="simple"><person-group><name name-style="western"><surname>Moser</surname><given-names>H</given-names></name></person-group> (<year>1934</year>) Untersuchungen über die Blattstruktur von <italic><tp:taxon-name><tp:taxon-name-part taxon-name-part-type="genus">Atriplex</tp:taxon-name-part></tp:taxon-name></italic>-Arten und ihre Beziehungen zur Systematik. Beihefte zum Botanischen Centralblatt 52 B (2): 378–388.</mixed-citation></ref><ref id="B21"><mixed-citation xmlns:xlink="http://www.w3.org/1999/xlink" xlink:type="simple"><person-group><name name-style="western"><surname>Iljin</surname><given-names>MM</given-names></name></person-group> (<year>1936</year>) <article-title><tp:taxon-name><tp:taxon-name-part taxon-name-part-type="family">Chenopodiaceae</tp:taxon-name-part></tp:taxon-name>.</article-title> In: <person-group><name name-style="western"><surname>Shishkin</surname><given-names>BK</given-names></name></person-group> (<role>Ed.</role>) <issue-title>Flora of USSR (Vol.</issue-title><source>6). Akademiya Nauk, Moscow-Leningrad</source>, <fpage>2</fpage>–<lpage>354</lpage>. [in Russian]</mixed-citation></ref><ref id="B47"><mixed-citation xmlns:xlink="http://www.w3.org/1999/xlink" xlink:type="simple"><person-group><name name-style="western"><surname>Sukhorukov</surname><given-names>AP</given-names></name></person-group> (<year>2006</year>) Zur Systematik und Chorologie der in Russland und den benachbarten Staaten (in den Grenzen der ehemaligen USSR) vorkommenden <italic><tp:taxon-name><tp:taxon-name-part taxon-name-part-type="genus">Atriplex</tp:taxon-name-part></tp:taxon-name></italic>-Arten (<tp:taxon-name><tp:taxon-name-part taxon-name-part-type="family">Chenopodiaceae</tp:taxon-name-part></tp:taxon-name>). Annalen des Naturhistorischen Museums in Wien 108 B: 307–420.</mixed-citation></ref><ref id="B56"><mixed-citation xmlns:xlink="http://www.w3.org/1999/xlink" xlink:type="simple"><person-group><name name-style="western"><surname>Žerdoner Čalasan</surname><given-names>A</given-names></name><name name-style="western"><surname>Hammen</surname><given-names>S</given-names></name><name name-style="western"><surname>Sukhorukov</surname><given-names>AP</given-names></name><name name-style="western"><surname>McDonald</surname><given-names>JT</given-names></name><name name-style="western"><surname>Brignone</surname><given-names>NF</given-names></name><name name-style="western"><surname>Böhnert</surname><given-names>T</given-names></name><name name-style="western"><surname>Kadereit</surname><given-names>G</given-names></name></person-group> (<year>2022</year>) From continental Asia into the world: Global historical biogeography of the saltbush genus <italic><tp:taxon-name><tp:taxon-name-part taxon-name-part-type="genus">Atriplex</tp:taxon-name-part></tp:taxon-name></italic> (<tp:taxon-name><tp:taxon-name-part taxon-name-part-type="tribe">Chenopodieae</tp:taxon-name-part></tp:taxon-name>, <tp:taxon-name><tp:taxon-name-part taxon-name-part-type="subfamily">Chenopodioideae</tp:taxon-name-part></tp:taxon-name>, <tp:taxon-name><tp:taxon-name-part taxon-name-part-type="family">Amaranthaceae</tp:taxon-name-part></tp:taxon-name>). Perspectives in Plant Ecology, Evolution and Systematics 54: e125660. <ext-link xlink:href="10.1016/j.ppees.2022.125660" ext-link-type="doi" xlink:type="simple">https://doi.org/10.1016/j.ppees.2022.125660</ext-link></mixed-citation></ref><ref id="B34"><mixed-citation xmlns:xlink="http://www.w3.org/1999/xlink" xlink:type="simple"><person-group><name name-style="western"><surname>Nobis</surname><given-names>M</given-names></name><name name-style="western"><surname>Nowak</surname><given-names>A</given-names></name><name name-style="western"><surname>Piwowarczyk</surname><given-names>R</given-names></name><name name-style="western"><surname>Ebel</surname><given-names>AL</given-names></name><name name-style="western"><surname>Király</surname><given-names>G</given-names></name><name name-style="western"><surname>Kushunina</surname><given-names>M</given-names></name><name name-style="western"><surname>Sukhorukov</surname><given-names>AP</given-names></name><name name-style="western"><surname>Chernova</surname><given-names>OD</given-names></name><name name-style="western"><surname>Kipriyanova</surname><given-names>LM</given-names></name><name name-style="western"><surname>Paszko</surname><given-names>B</given-names></name><name name-style="western"><surname>Seregin</surname><given-names>AP</given-names></name><name name-style="western"><surname>Zalewska-Gałosz</surname><given-names>J</given-names></name><name name-style="western"><surname>Denysenko</surname><given-names>M</given-names></name><name name-style="western"><surname>Nejfeld</surname><given-names>P</given-names></name><name name-style="western"><surname>Stebel</surname><given-names>A</given-names></name><name name-style="western"><surname>Gudkova</surname><given-names>PD</given-names></name></person-group> (<year>2016</year>) <article-title>Contribution to the flora of Asian and European countries: New national and regional vascular plant records, 5.</article-title><source>Botany Letters</source><volume>163</volume>(<issue>2</issue>): <fpage>159</fpage>–<lpage>174</lpage>. <ext-link xlink:href="10.1080/23818107.2016.1165145" ext-link-type="doi" xlink:type="simple">https://doi.org/10.1080/23818107.2016.1165145</ext-link></mixed-citation></ref><ref id="B49"><mixed-citation xmlns:xlink="http://www.w3.org/1999/xlink" xlink:type="simple"><person-group><name name-style="western"><surname>Sukhorukov</surname><given-names>AP</given-names></name><name name-style="western"><surname>Liu</surname><given-names>P-L</given-names></name><name name-style="western"><surname>Kushunina</surname><given-names>M</given-names></name></person-group> (<year>2019</year>) <article-title>Taxonomic revision of <tp:taxon-name><tp:taxon-name-part taxon-name-part-type="family">Chenopodiaceae</tp:taxon-name-part></tp:taxon-name> in Himalaya and Tibet.</article-title><source>PhytoKeys</source><volume>116</volume>: <fpage>1</fpage>–<lpage>141</lpage>. <ext-link xlink:href="10.3897/phytokeys.116.27301" ext-link-type="doi" xlink:type="simple">https://doi.org/10.3897/phytokeys.116.27301</ext-link></mixed-citation></ref><ref id="B1"><mixed-citation xmlns:xlink="http://www.w3.org/1999/xlink" xlink:type="simple"><person-group><name name-style="western"><surname>Aellen</surname><given-names>P</given-names></name></person-group> (<year>1939</year>) <article-title>Die <italic><tp:taxon-name><tp:taxon-name-part taxon-name-part-type="genus">Atriplex</tp:taxon-name-part></tp:taxon-name></italic>-Arten des Orients.</article-title><source>Botanische Jahrbücher für Systematik, Pflanzengeschichte und Pflanzengeographie</source><volume>70</volume>(<issue>1</issue>): <fpage>1</fpage>–<lpage>66</lpage>.</mixed-citation></ref><ref id="B23"><mixed-citation xmlns:xlink="http://www.w3.org/1999/xlink" xlink:type="simple"><person-group><name name-style="western"><surname>Ivanov</surname><given-names>VV</given-names></name></person-group> (<year>1989</year>) Manual Identification of the Plants in North Caspian Area. <tp:taxon-name><tp:taxon-name-part taxon-name-part-type="family">Chenopodiaceae</tp:taxon-name-part></tp:taxon-name> and <tp:taxon-name><tp:taxon-name-part taxon-name-part-type="family">Liliaceae</tp:taxon-name-part></tp:taxon-name>. Akademiya Nauk, Leningrad. [in Russian]</mixed-citation></ref><ref id="B30"><mixed-citation xmlns:xlink="http://www.w3.org/1999/xlink" xlink:type="simple"><person-group><name name-style="western"><surname>Medvedeva</surname><given-names>NA</given-names></name></person-group> (<year>1996</year>) <article-title><italic><tp:taxon-name><tp:taxon-name-part taxon-name-part-type="genus">Atriplex</tp:taxon-name-part></tp:taxon-name></italic>.</article-title> In: <person-group><name name-style="western"><surname>Tzvelev</surname><given-names>NN</given-names></name></person-group> (<role>Ed.</role>) <issue-title>Flora Vostochnoy Evropy [Flora of Eastern Europe] (Vol.</issue-title><source>9). Mir &amp; Semya-95, St.-Petersburg</source>, <fpage>44</fpage>–<lpage>54</lpage>.</mixed-citation></ref><ref id="B50"><mixed-citation xmlns:xlink="http://www.w3.org/1999/xlink" xlink:type="simple"><person-group><name name-style="western"><surname>Sukhorukov</surname><given-names>AP</given-names></name><name name-style="western"><surname>Kushunina</surname><given-names>M</given-names></name><name name-style="western"><surname>Sennikov</surname><given-names>AN</given-names></name></person-group> (<year>2022</year>) <article-title>A new classification of C<sub>4</sub>-<italic><tp:taxon-name><tp:taxon-name-part taxon-name-part-type="genus">Atriplex</tp:taxon-name-part></tp:taxon-name></italic> species in Russia, with the first alien record of <italic><tp:taxon-name><tp:taxon-name-part taxon-name-part-type="genus">Atriplex</tp:taxon-name-part><tp:taxon-name-part taxon-name-part-type="species">flabellum</tp:taxon-name-part></tp:taxon-name></italic> (<tp:taxon-name><tp:taxon-name-part taxon-name-part-type="family">Chenopodiaceae</tp:taxon-name-part></tp:taxon-name>, <tp:taxon-name><tp:taxon-name-part taxon-name-part-type="family">Amaranthaceae</tp:taxon-name-part></tp:taxon-name>) from North Siberia.</article-title><source>PhytoKeys</source><volume>202</volume>: <fpage>59</fpage>–<lpage>72</lpage>. <ext-link xlink:href="10.3897/phytokeys.202.87306" ext-link-type="doi" xlink:type="simple">https://doi.org/10.3897/phytokeys.202.87306</ext-link></mixed-citation></ref><ref id="B18"><mixed-citation xmlns:xlink="http://www.w3.org/1999/xlink" xlink:type="simple"><person-group><name name-style="western"><surname>Hooker</surname><given-names>JD [fil]</given-names></name></person-group> (<year>1890</year>) The Flora of British India, <tp:taxon-name><tp:taxon-name-part taxon-name-part-type="family">Chenopodiaceae</tp:taxon-name-part></tp:taxon-name> to <tp:taxon-name><tp:taxon-name-part taxon-name-part-type="tribe">Orchideae</tp:taxon-name-part></tp:taxon-name> (Vol. 5, part 13). Reeve &amp; Co., London.</mixed-citation></ref><ref id="B6"><mixed-citation xmlns:xlink="http://www.w3.org/1999/xlink" xlink:type="simple"><person-group><name name-style="western"><surname>Bamber</surname><given-names>CJ</given-names></name></person-group> (<year>1916</year>) Plants of the Punjab. A Descriptive Key to the Flora of the Punjab, North-West Frontier Province and Kashmir. Government Printing, Lahore. <ext-link xlink:href="10.5962/bhl.title.24778" ext-link-type="doi" xlink:type="simple">https://doi.org/10.5962/bhl.title.24778</ext-link></mixed-citation></ref><ref id="B38"><mixed-citation xmlns:xlink="http://www.w3.org/1999/xlink" xlink:type="simple"><person-group><name name-style="western"><surname>Puri</surname><given-names>GS</given-names></name><name name-style="western"><surname>Jain</surname><given-names>SK</given-names></name><name name-style="western"><surname>Mukerjee</surname><given-names>SK</given-names></name><name name-style="western"><surname>Sakup</surname><given-names>S</given-names></name><name name-style="western"><surname>Kotwal</surname><given-names>NN</given-names></name></person-group> (<year>1964</year>) <source>Records of the Botanical survey of India 19.</source><publisher-name>Botanical Survey of India</publisher-name>, <publisher-loc>Kolkata</publisher-loc>, <size units="page">159 pp</size>.</mixed-citation></ref><ref id="B44"><mixed-citation xmlns:xlink="http://www.w3.org/1999/xlink" xlink:type="simple"><person-group><name name-style="western"><surname>Shetty</surname><given-names>BV</given-names></name><name name-style="western"><surname>Singh</surname><given-names>V [Eds]</given-names></name></person-group> (<year>1991</year>) Flora of Rajasthan (Vol. 2). Deep Printers, New Delhi.</mixed-citation></ref><ref id="B19"><mixed-citation xmlns:xlink="http://www.w3.org/1999/xlink" xlink:type="simple"><person-group><name name-style="western"><surname>Hussain</surname><given-names>M</given-names></name><name name-style="western"><surname>Mirza</surname><given-names>RA</given-names></name></person-group> (<year>1993</year>) <article-title>Some ecological studies on <italic><tp:taxon-name><tp:taxon-name-part taxon-name-part-type="genus">Atriplex</tp:taxon-name-part><tp:taxon-name-part taxon-name-part-type="species">crassifolia</tp:taxon-name-part></tp:taxon-name></italic> C.A.Mey. around Lahore. Pakistan.</article-title><source>Journal of Agricultural Sciences</source><volume>30</volume>(<issue>1</issue>): <fpage>44</fpage>–<lpage>50</lpage>.</mixed-citation></ref><ref id="B24"><mixed-citation xmlns:xlink="http://www.w3.org/1999/xlink" xlink:type="simple"><person-group><name name-style="western"><surname>Jain</surname><given-names>SP</given-names></name><name name-style="western"><surname>Verma</surname><given-names>DM</given-names></name><name name-style="western"><surname>Singh</surname><given-names>SC</given-names></name><name name-style="western"><surname>Singh</surname><given-names>JS</given-names></name><name name-style="western"><surname>Kumar</surname><given-names>S</given-names></name></person-group> (<year>2000</year>) Flora of Haryana. Central Institute of Medicinal and Aromatic Plants, Lucknow.</mixed-citation></ref><ref id="B27"><mixed-citation xmlns:xlink="http://www.w3.org/1999/xlink" xlink:type="simple"><person-group><name name-style="western"><surname>Kumar</surname><given-names>S</given-names></name></person-group> (<year>2001</year>) Flora of Haryana (Materials). Bishen Singh Mahendra Pal Singh, Dehradun.</mixed-citation></ref><ref id="B36"><mixed-citation xmlns:xlink="http://www.w3.org/1999/xlink" xlink:type="simple"><person-group><name name-style="western"><surname>Paul</surname><given-names>TK</given-names></name></person-group> (<year>2012</year>) <article-title>A synopsis of the family <tp:taxon-name><tp:taxon-name-part taxon-name-part-type="family">Chenopodiaceae</tp:taxon-name-part></tp:taxon-name> in India.</article-title><source>Pleione</source><volume>6</volume>(<issue>2</issue>): <fpage>273</fpage>–<lpage>297</lpage>.</mixed-citation></ref><ref id="B28"><mixed-citation xmlns:xlink="http://www.w3.org/1999/xlink" xlink:type="simple"><person-group><name name-style="western"><surname>Kumar</surname><given-names>M</given-names></name><name name-style="western"><surname>Singh</surname><given-names>M</given-names></name></person-group> (<year>2013</year>) <article-title>Study of plant diversity of Karnal district, Haryana, India.</article-title><source>International Journal of Pharmacy &amp; Life Sciences</source><volume>4</volume>(<issue>4</issue>): <fpage>2573</fpage>–<lpage>2582</lpage>.</mixed-citation></ref><ref id="B20"><mixed-citation xmlns:xlink="http://www.w3.org/1999/xlink" xlink:type="simple"><person-group><name name-style="western"><surname>Ibrahim</surname><given-names>MNM</given-names></name></person-group> (<year>2019</year>) Compendium of forages and feed resources for ruminants in Pakistan. [Publishing House not known], Islamabad.</mixed-citation></ref><ref id="B17"><mixed-citation xmlns:xlink="http://www.w3.org/1999/xlink" xlink:type="simple"><person-group><name name-style="western"><surname>Hedge</surname><given-names>IC</given-names></name></person-group> (<year>1997</year>) <article-title><italic><tp:taxon-name><tp:taxon-name-part taxon-name-part-type="genus">Atriplex</tp:taxon-name-part></tp:taxon-name></italic>.</article-title> In: <person-group><name name-style="western"><surname>Rechinger</surname><given-names>KH</given-names></name></person-group> (<role>Ed.</role>) <issue-title>Flora Iranica (Vol.</issue-title><source>172). Akademische Druck- und Verlagsanstalt, Graz</source>, <fpage>63</fpage>–<lpage>87</lpage>.</mixed-citation></ref><ref id="B37"><mixed-citation xmlns:xlink="http://www.w3.org/1999/xlink" xlink:type="simple"><person-group><name name-style="western"><surname>Podlech</surname><given-names>D</given-names></name></person-group> (<year>1975</year>) <article-title>Zur Kenntnis der Chenopodiaceen-Flora Afghanistans (Beiträge zur Flora von Afghanistan VII).</article-title><source>Mitteilungen der Botanischen Staatssammlung München</source><volume>12</volume>: <fpage>51</fpage>–<lpage>90</lpage>.</mixed-citation></ref></ref-list></tp:taxon-treatment>
